# Supplementary material for: Acid/Base-Steered Cascade Cyclization: An Efficient One-Pot Access to Diverse Isobenzofuranone and Isoindolobenzoxazinone Derivatives
Source: Molecules. 2023 Feb 2;28(3):1443. doi: 10.3390/molecules28031443 (PMC9921644; doi:10.3390/molecules28031443)
Supplement: Supplementary file 1 [file molecules-28-01443-s001.zip]

Archive with 1 entries (1 files):
- molecules-2170446-supplementary.pdf
